# Supplementary material for: Human Serum Albumin-Based Nanoparticles for Targeted Intracellular Drug Delivery
Source: Int J Mol Sci. 2025 Aug 27;26(17):8297. doi: 10.3390/ijms26178297 (PMC12428110; doi:10.3390/ijms26178297)
Supplement: Supplementary file 1 [file ijms-26-08297-s001.zip]

Archive with 1 entries (1 files):
- ijms-3728202-supplementary.pdf
